# Supplementary material for: The Sierra Leone Ultrasound Rainbow4Africa Project (SLURP): an observational study of ultrasound effectiveness in developing countries
Source: Crit Ultrasound J. 2016 Oct 26;8:14. doi: 10.1186/s13089-016-0051-y (PMC5080275; doi:10.1186/s13089-016-0051-y)
Supplement: Supplementary file 3 — Additional file 3. Full database. [file 13089_2016_51_MOESM3_ESM.xlsx]

## Sheet: DB SLURP
1. Patient												2a. Main complaints					2b. Pre US diffential diagnosis																									2c. Pre US certainity	3. Pre US therapy
Patient ID	Hospital	Enrollment date	Requesting MD	Sonographer	2nd sonographer	Sex	Age	Age_class	BP	HR	HR_class	1st	2nd	3rd	4th	Abdo	Pneumonia/TB	Pleural effusion	Pulmonary overload	Cardiomiophaty	Aortic ectasia	Liver cirrosis/ schistosomiasis	Cholecystolithiasis	PUD	Gastritis/gerd	Gastroenteritis	Appendicitis	Acute/chronic nephritis	Nephrolithiasis/ idronephrosis	Abscess/mass	BPM	Pelvic muscle syndrome	Splenomegaly	Muscleskeletal pain	Gynaecomastia	Adnexitis/ gut infection	Ovarian cyst	Uterus myomatosis	Miscarriage	Pregnancy	# of ddx	Pre US certainity	Kind of therapy	Albendazole	Praziquantel	Ceftriaxone	Ciprofloxacin	Amoxicillin	Metronidazole
062	HSH	2014-05-14	S. Kanwal	Conteh	Boero	M	20	18-25	94/69	73	60-80	Abdominal pain				Si	0	0	0	0	0	0	0	0	1	1	0	0	0	0	0	0	0	0	0	0	0	0	0	0	2	4. Somewhat certain	Medical	0	0	0	0	0	0
065	HSH	2014-05-15	Albert	Boero	Conteh	M	19	18-25	132/91	102	>100	Abdominal pain				Si	0	0	0	0	0	0	0	0	0	0	0	0	0	1	0	0	1	0	0	0	0	0	0	0	2	5. Very certain	Surgical	0	0	0	0	0	0
104	HSH	2014-05-21	S. Kanwal	Conteh	Boero	M	48	46-55	121/71	80	60-80	Abdominal pain				Si	0	0	0	0	0	1	0	1	0	0	0	0	0	0	0	0	0	0	0	0	0	0	0	0	2	3. Exactly midway	Medical	0	1	0	0	1	1
047	HSH	2014-05-10	Albert	Boero	Conteh	M	25	18-25	100/60	58	<60	Abdominal pain	Abdominal distension and discomfort	Feeling of mass		Si	0	0	0	0	0	1	0	0	0	0	0	0	0	0	0	0	1	0	0	0	0	0	0	0	2	3. Exactly midway	Medical	0	0	0	1	0	1
083	HSH	2014-05-19	Lebbie	Crida	Conteh	M	74	65+	150/90	76	60-80	Difficulty in passing urine				Si	0	0	0	0	0	0	0	0	0	0	0	1	1	0	0	0	0	0	0	0	0	0	0	0	2	4. Somewhat certain	Medical	0	0	0	0	1	0
017	HSH	2014-05-02	Albert	Lamorte	Conteh	M	20	18-25	122/67	77	60-80	Abdominal pain				Si	0	0	0	0	0	0	0	1	0	0	0	0	0	0	0	0	0	0	0	0	0	0	0	0	1	4. Somewhat certain	Medical	0	0	0	0	1	1
085	HSH	2014-05-19	Taqi	Crida	Conteh	M	45	36-45	95/60	63	60-80	Abdominal pain				Si	0	0	0	0	0	0	0	1	0	0	0	0	0	0	0	0	0	0	0	0	0	0	0	0	1	4. Somewhat certain	Medical	0	0	0	0	1	1
035	HSH	2014-05-06	S. Kanwal	Lamorte	Conteh	M	43	36-45	120/70	64	60-80	Feeling of mass				Si	0	0	0	0	0	0	0	0	0	0	0	0	0	1	0	0	0	0	0	0	0	0	0	0	1	2. Somewhat uncertain	Surgical	0	0	0	0	0	0
030	HSH	2014-05-06	S. Kanwal	Conteh	Lamorte	M	62	56-65	122/72	68	60-80	Feeling of mass				Si	0	0	0	0	0	0	0	0	0	0	0	0	0	1	0	0	0	0	0	0	0	0	0	0	1	2. Somewhat uncertain	Surgical	0	0	0	0	0	0
053	HSH	2014-05-12	S. Kanwal	Conteh	Boero	M	56	56-65	115/59	87	81-100	Abdominal pain	Feeling of mass			Si	0	0	0	0	0	0	0	0	0	0	0	0	0	1	0	0	0	0	0	0	0	0	0	0	1	2. Somewhat uncertain	Medical & surgical	0	0	1	0	1	0
052	HSH	2014-05-12	S. Kanwal	Boero	Conteh	M	25	18-25	95/58	92	81-100	Abdominal pain				Si	0	0	0	0	0	1	0	1	0	0	0	0	0	0	0	0	0	0	0	0	0	0	0	0	2	4. Somewhat certain	Medical	0	1	0	0	1	1
091	HSH	2014-05-20	S. Kanwal	Crida	Conteh	M	32	26-35	153/111	88	81-100	Abdominal pain	Dyspnea			Si	1	0	0	0	0	0	0	1	0	0	0	0	0	0	0	0	0	0	0	0	0	0	0	0	2	3. Exactly midway	Medical	0	0	1	0	1	1
026	HSH	2014-05-05	S. Kanwal	Lamorte	Conteh	M	23	18-25	122/67	82	81-100	Abdominal pain				Si	0	0	0	0	0	0	0	0	1	0	0	0	0	0	0	0	1	0	0	0	0	0	0	0	2	3. Exactly midway	Medical	0	0	0	0	1	1
063	HSH	2014-05-14	Taqi	Boero	Conteh	M	30	26-35	108/56	86	81-100	Abdominal pain				Si	0	0	0	0	0	0	0	0	0	0	1	0	0	0	0	0	0	0	0	0	0	0	0	0	1	3. Exactly midway	Surgical	0	0	0	0	0	0
001	HSH	2014-04-28	S. Kanwal	Conteh	Lamorte	M	60	56-65	185/126	87	81-100	Abdominal pain				Si	0	0	0	0	0	1	0	0	0	1	0	0	0	0	0	0	0	0	0	0	0	0	0	0	2	3. Exactly midway	Medical	1	1	0	1	0	0
096	HSH	2014-05-20	Taqi	Boero	Conteh	M	37	36-45	116/74	90	81-100	Abdominal pain	Abdominal distension and discomfort			Si	0	0	0	0	0	0	0	1	1	0	0	0	0	0	0	0	0	0	0	0	0	0	0	0	2	3. Exactly midway	Medical	0	0	0	0	1	1
102	HSH	2014-05-21	Albert	Boero	Conteh	M	60	56-65	150/95	70	60-80	Abdominal distension and discomfort				Si	0	0	0	0	0	1	0	1	0	0	0	0	0	0	0	0	0	0	0	0	0	0	0	0	2	3. Exactly midway	Medical	0	1	0	0	1	1
032	HSH	2014-05-06	S. Kanwal	Conteh	Lamorte	M	38	36-45	135/75	94	81-100	Swelling of feet	Dyspnea			No	0	1	0	1	0	0	0	0	0	0	0	0	0	0	0	0	0	0	0	0	0	0	0	0	2	2. Somewhat uncertain	Medical	0	0	0	0	1	0
041	HSH	2014-05-09	S. Kanwal	Conteh	Boero	M	55	46-55	120/77	118	>100	Abdominal pain	Abdominal distension and discomfort	Cough	Palpitation	No	1	1	0	1	0	1	0	0	0	0	0	1	0	0	0	0	0	0	0	0	0	0	0	0	5	2. Somewhat uncertain	Medical & surgical	0	0	1	0	1	1
073	HSH	2014-05-16	S. Kanwal	Boero	Conteh	M	33	26-35	205/120	43	<60	Abdominal pain	Cough	Swelling of feet	Dyspnea	No	1	1	0	1	0	0	0	0	0		0	0	0	0	0	0	0	0	0	0	0	0	0	0	3	2. Somewhat uncertain	Medical	0	0	1	0	1	0
075	HSH	2014-05-19	S. Kanwal	Boero	Conteh	M	45	36-45	104/64	112	>100	Abdominal pain	Abdominal distension and discomfort	Palpitation	Swelling of feet	No	0	0	0	0	0	1	0	0	0	0	0	0	0	1	0	0	1	0	0	0	0	0	0	0	3	3. Exactly midway	Medical	0	0	0	0	1	1
010	HSH	2014-04-30	Albert	Conteh	Lamorte	M	38	36-45	128/58	72	60-80	Swelling of feet				No	0	0	0	1	0	1	0	0	0	0	0	1	0	0	0	0	0	0	0	0	0	0	0	0	3	2. Somewhat uncertain	Medical	0	0	0	1	0	0
038	HSH	2014-05-08	S. Kanwal	Conteh	Lamorte	M	24	18-25	105/55	81	81-100	Chest pain and burns	Dyspnea			No	1	0	0	0	0	0	0	1	0	0	0	0	0	0	0	0	0	0	0	0	0	0	0	0	2	2. Somewhat uncertain	Medical	0	0	1	0	1	1
051	HSH	2014-05-12	S. Kanwal	Conteh	Boero	M	40	36-45	100/58	81	81-100	Abdominal pain	Chest pain and burns	Dyspnea		No	0	0	0	0	0	0	0	0	1	0	0	0	0	0	0	0	0	0	0	0	0	0	0	0	1	3. Exactly midway	Medical	0	0	0	0	1	1
027	HSH	2014-05-05	S. Kanwal	Lamorte	Conteh	M	50	46-55	140/100	83	81-100	Abdominal pain	Chest pain and burns			No	0	0	0	0	0	1	0	1	0	0	0	0	0	0	0	0	0	0	0	0	0	0	0	0	2	3. Exactly midway	Medical	0	0	0	0	1	1
098	HSH	2014-05-20	Lebbie	Conteh	Boero	M	55	46-55	145/85	78	60-80	Swallen testes				No	0	0	0	0	0	0	0	0	0	0	0	0	0	1	0	0	0	0	0	0	0	0	0	0	1	3. Exactly midway	Surgical	0	0	0	0	0	0
022	HSH	2014-05-05	S. Kanwal	Lamorte	Conteh	M	55	46-55	130/90	73	60-80	Abdominal distension and discomfort	Chest pain and burns			No	0	0	0	0	0	0	0	1	0	0	0	0	0	0	0	0	0	0	0	0	0	0	0	0	1	4. Somewhat certain	Medical	0	0	0	0	1	1
068	HSH	2014-05-15	S. Kanwal	Conteh	Boero	M	22	18-25	119/76	85	81-100	Chest pain and burns				No	0	0	0	1	0	0	0	0	1	0	0	0	0	0	0	0	0	1	0	0	0	0	0	0	3	3. Exactly midway	Medical	0	0	0	0	1	1
028	HSH	2014-05-05	Taqi	Conteh	Lamorte	M	18	18-25	120/80	75	60-80	Cough	Chest pain and burns	Dyspnea		No	1	1	0	1	0	0	0	0	0	0	0	0	0	0	0	0	0	0	0	0	0	0	0	0	3	5. Very certain	Medical	0	0	1	0	1	0
037	HSH	2014-05-07	S. Kanwal	Conteh	Lamorte	M	23	18-25	163/65	73	60-80	Abdominal pain	Chest pain and burns	Cough		No	1	0	0	0	0	0	0	1	0	0	0	0	0	0	0	0	0	0	0	0	0	0	0	0	2	3. Exactly midway	Medical	0	0	1	0	1	1
090	HSH	2014-05-20	S. Kanwal	Conteh	Boero	M	64	56-65	132/63	80	60-80	Abdominal pain	Cough	Chest pain and burns		No	1	0	0	0	0	0	0	1	0	1	0	0	0	0	0	0	0	0	0	0	0	0	0	0	3	3. Exactly midway	Medical	1	0	0	0	1	1
055	HSH	2014-05-13	Taqi	Boero	Conteh	M	29	26-35	130/80	75	60-80	Chest pain and burns				No	1	0	0	0	0	0	0	0	0	0	0	0	0	0	0	0	0	0	0	0	0	0	0	0	1	2. Somewhat uncertain	Medical	0	0	1	0	1	0
093	HSH	2014-05-20	S. Kanwal	Crida	Conteh	M	38	36-45	128/74	75	60-80	Abdominal pain	Chest pain and burns			No	0	0	0	0	0	0	0	1	0	1	0	0	0	0	0	1	0	0	0	0	0	0	0	0	3	3. Exactly midway	Medical	1	0	0	0	1	1
039	HSH	2014-05-08	S. Kanwal	Lamorte	Conteh	M	48	46-55	105/67	80	60-80	Abdominal pain	Chest pain and burns			No	0	0	0	0	0	0	0	1	1	0	0	0	0	0	0	0	0	0	0	0	0	0	0	0	2	3. Exactly midway	Medical	0	0	0	0	1	1
040	HSH	2014-05-08	S. Kanwal	Conteh	Lamorte	M	75	65+	85/50	79	60-80	Abdominal pain	chest pain and burns			No	0	0	0	0	0	0	0	1	0	0	0	0	0	0	0	0	0	0	0	0	0	0	0	0	1	3. Exactly midway	Medical	0	0	0	0	1	1
066	HSH	2014-05-15	Taqi	Conteh	Boero	M	29	26-35	130/70	85	81-100	Chest pain and burns	Feeling of mass			No	1	0	0	0	0	0	0	1	0	0	0	0	0	0	0	0	0	0	0	0	0	0	0	0	2	2. Somewhat uncertain	Medical	0	0	1	0	1	0
054	HSH	2014-05-12	S. Kanwal	Conteh	Boero	F	55	46-55	105/77	136	>100	Abdominal distension and discomfort	Abdominal pain	Difficulty in passing urine		Si	0	0	0	0	0	0	0	0	0	0	0	1	0	0	0	0	0	0	0	1	0	1	0	0	3	2. Somewhat uncertain	Medical	0	0	1	0	0	1
046	HSH	2014-05-10	Albert	Conteh	Boero	F	40	36-45	90/60	56	<60	Abdominal pain				Si	0	0	0	0	0	0	0	0	0	0	0	0	1	0	0	0	0	0	0	1	1	1	0	0	4	3. Exactly midway	Medical	0	0	0	1	0	1
044	HSH	2014-05-09	S. Kanwal	Conteh	Boero	F	45	36-45	120/65	104	>100	Abdominal pain	Menstrual problems			Si	0	0	0	0	0	0	0	0	0	0	0	0	0	0	0	0	0	0	0	1	1	1	0	0	3	2. Somewhat uncertain	Medical	0	0	0	0	0	1
084	HSH	2014-05-19	S. Kanwal	Conteh	Boero	F	35	26-35	137/87	65	60-80	Abdominal pain	Menstrual problems	Difficulty in passing urine		Si	0	0	0	0	0	0	0	1	1	1	0	0	0	0	0	0	0	0	0	1	0	0	0	0	4	3. Exactly midway	Medical	0	0	0	0	1	1
105	HSH	2014-05-21	S. Kanwal	Boero	Conteh	F	37	36-45	119/79	90	81-100	Abdominal pain	Menstrual problems			Si	0	0	0	0	0	0	0	0	0	0	0	0	0	0	0	0	0	0	0	1	1	1	0	0	3	2. Somewhat uncertain	Medical	0	0	0	0	0	1
018	HSH	2014-05-02	Albert	Conteh	Lamorte	F	20	18-25	127/60	113	>100	Abdominal pain				Si	0	0	0	0	0	1	0	0	0	0	0	0	0	0	0	0	0	0	0	0	0	0	0	1	2	3. Exactly midway	Medical	0	0	0	0	0	0
020	HSH	2014-05-02	Albert	Conteh	Lamorte	F	43	36-45	130/90	106	>100	Abdominal pain	Abdominal distension and discomfort			Si	0	0	0	0	0	0	0	1	1	0	0	0	0	0	0	0	0	0	0	0	0	0	0	0	2	3. Exactly midway	Medical	0	0	0	0	1	1
023	HSH	2014-05-05	S. Kanwal	Conteh	Lamorte	F	24	18-25	112/74	95	81-100	Menstrual problems				Si	0	0	0	0	0	0	0	0	0	0	0	0	0	0	0	0	0	0	0	0	1	0	0	1	2	2. Somewhat uncertain	Surgical	0	0	0	0	0	0
042	HSH	2014-05-09	S. Kanwal	Conteh	Boero	F	35	26-35	123/75	131	>100	Menstrual problems				Si	0	0	0	0	0	0	0	0	0	0	0	0	0	0	0	0	0	0	0	0	1	0	0	0	1	2. Somewhat uncertain	Surgical	0	0	0	0	0	0
049	HSH	2014-05-12	S. Kanwal	Conteh	Boero	F	32	26-35	100/50	66	60-80	Abdominal pain				Si	0	0	0	0	0	0	0	1	0	0	0	0	0	0	0	0	0	0	0	1	1	0	0	0	3	2. Somewhat uncertain	Medical	0	0	0	0	1	1
071	HSH	2014-05-16	S. Kanwal	Boero	Conteh	F	42	36-45	183/111	90	81-100	Abdominal pain				Si	0	0	0	0	0	0	0	0	0	0	0	0	0	0	0	1	0	0	0	1	0	0	0	0	2	2. Somewhat uncertain	Medical	0	0	0	0	0	1
077	HSH	2014-05-19	Taqi	Boero	Conteh	F	28	26-35	105/65	75	60-80	Menstrual problems				Si	0	0	0	0	0	0	0	0	0	0	0	0	0	0	0	0	0	0	0	0	1	0	0	0	1	4. Somewhat certain	Surgical	0	0	0	0	0	0
079	HSH	2014-05-19	Albert	Boero	Conteh	F	26	26-35	118/72	77	60-80	Abdominal pain				Si	0	0	0	0	0	0	0	0	0	0	0	0	0	0	0	0	0	0	0	1	1	1	0	0	3	4. Somewhat certain	Medical & surgical	0	0	0	0	0	1
080	HSH	2014-05-19	Albert	Conteh	Boero	F	21	18-25	98/63	79	60-80	Abdominal pain	Vaginal discharge			Si	0	0	0	0	0	0	0	0	0	0	0	0	0	0	0	0	0	0	0	1	1	1	0	0	3	3. Exactly midway	Medical & surgical	0	0	0	0	0	1
099	HSH	2014-05-21	Taqi	Boero	Conteh	F	25	18-25	107/74	87	81-100	Abdominal pain				Si	0	0	0	0	0	0	0	0	0	1	0	0	0	0	0	0	0	0	0	0	0	0	0	1	2	3. Exactly midway	Medical	0	0	0	1	0	0
103	HSH	2014-05-21	S. Kanwal	Crida	Conteh	F	26	26-35	95/49	100	81-100	Obstetrics problems	Vaginal discharge			Si	0	0	0	0	0	0	0	0	0	0	0	0	0	0	0	0	0	0	0	1	0	0	0	1	2	2. Somewhat uncertain	Medical	0	0	0	0	0	1
004	HSH	2014-04-29	S. Kanwal	Conteh	Lamorte	F	37	36-45	120/84	93	81-100	Abdominal pain	Obstetrics problems			Si	0	0	0	0	0	0	0	0	0	0	0	0	0	0	0	0	0	0	0	1	1	0	0	0	2	2. Somewhat uncertain	Medical	0	0	0	0	0	0
009	HSH	2014-04-30	S. Kanwal	Lamorte	Conteh	F	20	18-25	101/56	85	81-100	Abdominal pain				Si	0	0	0	0	0	0	0	0	0	0	1	0	0	0	0	1	0	0	0	1	0	0	0	0	3	3. Exactly midway	Surgical	0	0	0	0	0	0
070	HSH	2014-05-15	Taqi	Conteh	Boero	F	24	18-25	130/65	98	81-100	Abdominal pain				Si	0	0	0	0	0	0	0	0	0	0	0	0	0	0	0	0	0	0	0	1	1	0	0	0	2	3. Exactly midway	Medical	0	0	0	0	0	1
002	HSH	2014-04-29	S. Kanwal	Conteh	Lamorte	F	19	18-25	100/60	86	81-100	Abdominal pain	Vaginal discharge			Si	0	0	0	0	0	0	0	0	0	0	0	0	0	0	0	0	0	0	0	1	0	0	0	0	1	3. Exactly midway	Medical	0	0	0	0	0	1
005	HSH	2014-04-29	S. Kanwal	Conteh	Lamorte	F	33	26-35	123/73	85	81-100	Obstetrics problems				Si	0	0	0	0	0	0	0	0	0	0	0	0	0	0	0	0	0	0	0	0	0	0	1	0	1	4. Somewhat certain	Surgical	0	0	0	0	0	0
007	HSH	2014-04-30	S. Kanwal	Lamorte	Conteh	F	27	26-35	111/58	94	81-100	Obstetrics problems				Si	0	0	0	0	0	0	0	0	0	0	0	0	0	0	0	0	0	0	0	0	0	0	0	1	1	4. Somewhat certain	Medical	0	0	0	0	0	0
016	HSH	2014-05-02	Albert	Conteh	Lamorte	F	50	46-55	150/86	110	>100	Abdominal pain				Si	0	0	0	0	0	1	0	1	0	0	0	0	0	0	0	0	0	0	0	0	0	0	0	0	2	3. Exactly midway	Medical	0	0	0	0	1	1
021	HSH	2014-05-03	Albert	Lamorte	Conteh	F	27	26-35	115/85	80	60-80	Menstrual problems				Si	0	0	0	0	0	0	0	0	0	0	0	0	0	0	0	0	0	0	0	0	0	0	0	1	1	4. Somewhat certain	Medical	0	0	0	0	0	0
033	HSH	2014-05-06	S. Kanwal	Lamorte	Conteh	F	22	18-25	90/50	75	60-80	Obstetrics problems				Si	0	0	0	0	0	0	0	0	0	0	0	0	0	0	0	0	0	0	0	0	0	0	0	1	1	4. Somewhat certain	Medical	0	0	0	0	0	0
048	HSH	2014-05-10	Albert	Conteh	Boero	F	23	18-25	110/60	89	81-100	Feeling of mass				Si	0	0	0	0	0	0	0	0	0	0	0	0	0	1	0	0	0	0	0	0	0	0	0	0	1	2. Somewhat uncertain	Surgical	0	0	0	0	0	0
056	HSH	2014-05-14	S. Kanwal	Conteh	Boero	F	32	26-35	100/65	70	60-80	Abdominal pain	Menstrual problems	Obstetrics problems	Vaginal discharge	Si	0	0	0	0	0	0	0	0	0	0	0	0	0	0	0	0	0	0	0	1	0	0	0	0	1	2. Somewhat uncertain	Medical	0	0	0	0	0	1
059	HSH	2014-05-14	Taqi	Boero	Conteh	F	25	18-25	130/70	90	81-100	Obstetrics problems	Vaginal discharge			Si	0	0	0	0	0	0	0	0	0	0	0	0	0	0	0	0	0	0	0	1	0	0	0	0	1	4. Somewhat certain	Medical	0	0	0	0	0	1
060	HSH	2014-05-14	Albert	Conteh	Boero	F	34	26-35	113/57	107	>100	Obstetrics problems				Si	0	0	0	0	0	0	0	0	0	0	0	0	0	0	0	0	0	0	0	0	0	0	0	1	1	4. Somewhat certain	Medical	0	0	0	0	0	0
064	HSH	2014-05-14	Taqi	Conteh	Boero	F	18	18-25	136/59	93	81-100	Menstrual problems				Si	0	0	0	0	0	0	0	0	0	0	0	0	0	0	0	0	0	0	0	0	0	0	0	1	1	4. Somewhat certain	Medical	0	0	0	0	0	0
067	HSH	2014-05-15	S. Kanwal	Boero	Conteh	F	22	18-25	118/67	90	81-100	Obstetrics problems				Si	0	0	0	0	0	0	0	0	0	0	0	0	0	0	0	0	0	0	0	0	0	0	0	1	1	4. Somewhat certain	Medical	0	0	0	0	0	0
069	HSH	2014-05-15	S. Kanwal	Boero	Conteh	F	22	18-25	112/69	99	81-100	Menstrual problems	Vaginal discharge			Si	0	0	0	0	0	0	0	0	0	0	0	0	0	0	0	0	0	0	0	1	0	0	0	0	1	2. Somewhat uncertain	Medical	0	0	0	0	0	1
076	HSH	2014-05-19	Taqi	Conteh	Boero	F	29	26-35	110/70	88	81-100	Menstrual problems				Si	0	0	0	0	0	0	0	0	0	0	0	0	0	0	0	0	0	0	0	0	0	0	0	1	1	4. Somewhat certain	Medical	0	0	0	0	0	0
078	HSH	2014-05-19	S. Kanwal	Conteh	Boero	F	26	26-35	116/70	119	>100	Obstetrics problems				Si	0	0	0	0	0	0	0	0	0	0	0	0	0	0	0	0	0	0	0	1	0	0	0	1	2	3. Exactly midway	Medical	0	0	0	0	1	1
086	HSH	2014-05-19	Taqi	Conteh	Boero	F	35	26-35	115/72	93	81-100	Abdominal pain	Vaginal discharge			Si	0	0	0	0	0	0	0	0	0	0	0	0	0	0	0	0	0	0	0	1	0	0	0	0	1	4. Somewhat certain	Medical	0	0	0	0	0	1
089	HSH	2014-05-20	S. Kanwal	Crida	Conteh	F	30	26-35	107/56	79	60-80	Obstetrics problems				Si	0	0	0	0	0	0	0	0	0	0	0	0	0	0	0	0	0	0	0	0	0	0	0	1	1	4. Somewhat certain	Medical	0	0	0	0	0	0
092	HSH	2014-05-20	S. Kanwal	Conteh	Boero	F	19	18-25	110/63	90	81-100	Obstetrics problems				Si	0	0	0	0	0	0	0	0	0	0	0	0	0	0	0	0	0	0	0	0	0	0	0	1	1	4. Somewhat certain	Medical	0	0	0	0	0	0
095	HSH	2014-05-20	Albert	Conteh	Boero	F	35	26-35	117/72	82	81-100	Vaginal discharge				Si	0	0	0	0	0	0	0	0	0	0	0	0	0	0	0	0	0	0	0	1	0	0	0	0	1	5. Very certain	Medical	0	0	0	0	0	1
097	HSH	2014-05-20	S. Kanwal	Crida	Conteh	F	19	18-25	115/75	95	81-100	Obstetrics problems				Si	0	0	0	0	0	0	0	0	0	0	0	0	0	0	0	0	0	0	0	0	0	0	0	1	1	4. Somewhat certain	Medical	0	0	0	0	0	0
100	HSH	2014-05-21	Taqi	Crida	Conteh	F	30	26-35	90/50	106	>100	Abdominal pain	Vaginal discharge			Si	0	0	0	0	0	0	0	0	0	0	0	0	0	0	0	0	0	0	0	1	0	0	0	1	2	4. Somewhat certain	Medical	0	0	0	0	0	1
101	HSH	2014-05-21	Albert	Conteh	Boero	F	32	26-35	126/77	86	81-100	Obstetrics problems	Vaginal discharge			Si	0	0	0	0	0	0	0	0	0	0	0	0	0	0	0	0	0	0	0	0	0	0	1	0	1	3. Exactly midway	Surgical	0	0	0	0	0	0
013	HSH	2014-05-01	S. Kanwal	Lamorte	Conteh	F	19	18-25	114/69	104	>100	Abdominal pain	Abdominal distension and discomfort	Menstrual problems		Si	0	0	0	0	0	0	0	0	0	0	0	0	0	1	0	0	1	0	0	0	0	0	0	0	2	4. Somewhat certain	Medical	0	0	0	0	1	0
019	HSH	2014-05-02	Albert	Lamorte	Conteh	F	18	18-25	126/74	77	60-80	Menstrual problems				Si	0	0	0	0	0	0	0	0	0	0	0	0	0	0	0	0	0	0	0	0	1	0	0	1	2	2. Somewhat uncertain	Surgical	0	0	0	0	0	0
050	HSH	2014-05-12	S. Kanwal	Boero	Conteh	F	32	26-35	85/55	85	81-100	Abdominal pain	Menstrual problems			Si	0	0	0	0	0	0	0	0	0	0	0	0	0	0	0	0	0	0	0	1	0	0	0	0	1	2. Somewhat uncertain	Medical	0	0	0	0	0	1
081	HSH	2014-05-19	Albert	Boero	Conteh	F	18	18-25	96/56	99	81-100	Abdominal pain				Si	0	0	0	0	0	0	0	0	0	0	0	0	0	0	0	0	0	0	0	0	0	0	1	0	1	2. Somewhat uncertain	Surgical	0	0	0	0	0	0
087	HSH	2014-05-20	Taqi	Crida	Conteh	F	30	26-35	75/45	80	60-80	Abdominal pain	Vaginal discharge			Si	0	0	0	0	0	0	0	0	0	0	0	0	0	0	0	0	0	0	0	0	0	0	1	0	1	4. Somewhat certain	Surgical	0	0	0	0	0	0
094	HSH	2014-05-20	Taqi	Boero	Conteh	F	18	18-25	97/60	66	60-80	Abdominal pain	Vaginal discharge			Si	0	0	0	0	0	0	0	0	0	0	0	0	0	0	0	0	0	0	0	1	1	0	0	0	2	4. Somewhat certain	Medical	0	0	0	0	0	1
008	HSH	2014-04-30	S. Kanwal	Conteh	Lamorte	F	28	26-35	122/78	94	81-100	Abdominal pain	Menstrual problems			Si	0	0	0	0	0	0	0	0	0	0	0	0	0	0	0	0	0	0	0	1	1	0	0	0	2	2. Somewhat uncertain	Medical	0	0	0	0	0	1
029	HSH	2014-05-05	Taqi	Conteh	Lamorte	F	25	18-25	120/83	70	60-80	Abdominal pain	Menstrual problems	Obstetrics problems		Si	0	0	0	0	0	0	0	0	0	0	0	0	0	0	0	0	0	0	0	1	0	0	0	0	1	4. Somewhat certain	Medical	0	0	0	0	0	1
045	HSH	2014-05-10	Albert	Boero	Conteh	F	25	18-25	130/65	66	60-80	Abdominal pain				Si	0	0	0	0	0	0	0	0	0	0	0	0	0	0	0	0	0	0	0	0	1	0	0	0	1	3. Exactly midway	Surgical	0	0	0	0	0	0
061	HSH	2014-05-14	Taqi	Boero	Conteh	F	20	18-25	110/70	80	60-80	Abdominal pain	Feeling of mass			Si	0	0	0	0	0	0	0	0	0	0	0	0	0	1	0	0	0	0	0	0	0	0	0	0	1	3. Exactly midway	Medical	0	0	1	0	1	1
072	HSH	2014-05-16	Taqi	Conteh	Boero	F	68	65+	90/50	99	81-100	Abdominal pain	Feeling of mass			Si	0	0	0	0	0	0	0	0	0	0	0	0	0	1	0	0	0	0	0	0	1	0	0	0	2	3. Exactly midway	Medical	0	0	1	0	1	1
082	HSH	2014-05-19	Taqi	Conteh	Boero	F	25	18-25	92/54	94	81-100	Abdominal pain	Menstrual problems			Si	0	0	0	0	0	0	0	0	0	0	0	0	0	0	0	0	0	0	0	1	0	0	0	0	1	3. Exactly midway	Medical	0	0	0	0	0	1
011	HSH	2014-05-01	S. Kanwal	Lamorte	Conteh	F	35	26-35	110/72	71	60-80	Abdominal pain	Obstetrics problems			Si	0	0	0	0	0	0	0	0	0	0	0	0	0	0	0	0	0	0	0	1	0	0	1	0	2	4. Somewhat certain	Surgical	0	0	0	0	0	0
003	HSH	2014-04-29	S. Kanwal	Conteh	Lamorte	F	50	46-55	150/110	80	60-80	Abdominal pain				Si	0	0	0	0	0	0	0	0	0	0	0	0	0	0	0	1	0	1	0	0	0	0	0	0	2	3. Exactly midway	Medical	0	0	0	0	1	0
043	HSH	2014-05-09	Albert	Boero	Conteh	F	28	26-35	145/115	125	>100	Swelling of feet				No	0	0	0	1	0	1	0	0	0	0	0	1	0	0	0	0	0	0	0	0	0	0	0	0	3	3. Exactly midway	Medical	0	0	0	0	0	0
012	HSH	2014-05-01	S. Kanwal	Conteh	Lamorte	F	45	36-45	123/79	86	81-100	Abdominal pain	Chest pain and burns	Menstrual problems	Feeling of mass	No	0	0	0	0	0	0	0	1	0	0	0	0	0	0	0	1	0	0	0	1	0	1	0	0	4	2. Somewhat uncertain	Surgical	0	0	0	0	0	0
088	HSH	2014-05-20	S. Kanwal	Conteh	Boero	F	19	18-25	99/50	122	>100	Abdominal pain	Palpitation	Swelling of feet	Vaginal discharge	No	0	1	0	1	0	0	0	0	0	0	0	1	0	0	0	0	0	0	0	1	0	0	0	0	4	2. Somewhat uncertain	Medical	0	0	1	0	0	1
024	HSH	2014-05-05	S. Kanwal	Conteh	Lamorte	F	34	26-35	100/64	90	81-100	Abdominal distension and discomfort	Chest pain and burns	Menstrual problems		No	0	0	0	0	0	0	0	1	0	0	0	0	0	0	0	0	0	0	0	1	0	0	0	0	2	3. Exactly midway	Medical	0	0	0	0	1	1
036	HSH	2014-05-06	S. Kanwal	Conteh	Lamorte	F	57	56-65	150/80	77	60-80	Swelling of feet				No	0	0	0	1	0	0	0	0	0	0	0	1	0	0	0	0	0	0	0	0	0	0	0	0	2	2. Somewhat uncertain	Medical	0	0	0	0	1	0
057	HSH	2014-05-14	S. Kanwal	Boero	Conteh	F	50	46-55	143/80	102	>100	Abdominal distension and discomfort	Swelling of feet	Chest pain and burns		No	0	0	0	1	0	0	0	0	1	0	0	0	0	0	0	0	0	0	0	0	0	0	0	0	2	2. Somewhat uncertain	Medical	0	0	0	0	1	1
006	HSH	2014-04-29	S. Kanwal	Conteh	Lamorte	F	35	26-35	131/81	91	81-100	Abdominal pain	Chest pain and burns	Vaginal discharge		No	0	0	0	0	0	0	0	1	0	0	0	0	0	0	0	0	0	0	0	1	0	0	0	0	2	4. Somewhat certain	Medical	0	0	0	0	1	1
025	HSH	2014-05-05	S. Kanwal	Conteh	Lamorte	F	24	18-25	100/63	84	81-100	Abdominal pain	Chest pain and burns			No	0	0	0	0	0	0	0	1	0	0	0	0	0	0	0	0	0	0	0	0	0	0	0	0	1	4. Somewhat certain	Medical	0	0	0	0	1	1
031	HSH	2014-05-06	S. Kanwal	Lamorte	Conteh	F	60	56-65	170/94	147	>100	Palpitation				No	0	0	0	1	0	0	0	0	0	0	0	0	0	0	0	0	0	0		0	0	0	0	0	1	1. Very uncertain	Medical	0	0	0	0	0	0
034	HSH	2014-05-06	S. Kanwal	Conteh	Lamorte	F	50	46-55	160/85	89	81-100	Abdominal pain	Chest pain and burns	Feeling of mass		No	0	0	0	0	0	0	0	1	0	0	0	0	0	1	0	0	0	0	0	0	0	0	0	0	2	2. Somewhat uncertain	Surgical	0	0	0	0	0	0
074	HSH	2014-05-17	Taqi	Conteh	Boero	F	45	36-45	120/70	70	60-80	Abdominal pain	Chest pain and burns			No	0	0	0	0	0	0	0	1	0	0	0	0	0	0	0	0	0	0	0	1	0	0	0	0	2	3. Exactly midway	Medical	0	0	0	0	1	1
058	HSH	2014-05-14	S. Kanwal	Conteh	Boero	F	30	26-35	90/60	122	>100	Palpitation	Dyspnea	Menstrual problems		No	0	0	0	1	0	0	0	0	0	0	0	0	0	0	0	0	0	0	0	1	0	0	0	0	2	2. Somewhat uncertain	Medical	0	0	0	0	0	1
014	HSH	2014-05-01	S. Kanwal	Conteh	Lamorte	F	55	46-55	120/90	81	81-100	Abdominal pain	Chest pain and burns			No	0	0	0	0	0	0	0	1	0	0	0	0	0	0	0	0	0	0	0	0	0	0	0	0	1	4. Somewhat certain	Medical	0	0	0	0	1	1
015	HSH	2014-05-01	S. Kanwal	Lamorte	Conteh	F	45	36-45	127/74	117	>100	Abdominal pain	Chest pain and burns	Vaginal discharge		No	0	0	0	0	0	0	0	0	1	0	0	0	0	0	0	0	0	0	0	1	0	0	0	0	2	3. Exactly midway	Medical	0	0	0	0	1	1
Total												0	0	0	0		9	5	0	12	0	12	0	27	10	6	2	7	2	11	0	5	5	2	0	34	16	7	5	17	194			0	0	0	0	0	58
Variabili				Conteh	Lamorte	F						Abdominal pain	Abdominal pain	Abdominal pain		Abdominal pain	0	0		0	0	0	0	0	0		0	0	0	0	0	0	0	0	0	0	0	0	0	0		1. Very uncertain	Medical	0	0		0	0	0
				Lamorte	Crida	M						Abdominal distension and discomfort	Abdominal distension and discomfort	Abdominal distension and discomfort		Abdominal distension and discomfort	1	1		1	1	1	1	1	1		1	1	1	1	1	1	1	1	1	1	1	1	1	1		2. Somewhat uncertain	Surgical	1	1		1	1	1
				Boero	Boero							Cough	Cough	Cough		Cough																										3. Exactly midway	Medical & surgical
				Crida	Conteh							Palpitation	Palpitation	Palpitation		Palpitation																										4. Somewhat certain	Referral
												Swelling of feet	Swelling of feet	Swelling of feet		Swelling of feet																										5. Very certain
												Chest pain and burns	Chest pain and burns	Chest pain and burns		Chest pain and burns
												Dyspnea	Dyspnea	Dyspnea		Dyspnea
												Menstrual problems	Menstrual problems	Menstrual problems		Menstrual problems
												Obstetrics problems	Obstetrics problems	Obstetrics problems		Obstetrics problems
												Difficulty in passing urine	Difficulty in passing urine	Difficulty in passing urine		Difficulty in passing urine
												Vaginal discharge	Vaginal discharge	Vaginal discharge		Vaginal discharge
												Feeling of mass	Feeling of mass	Feeling of mass		Feeling of mass
												Swallen testes	Swallen testes	Swallen testes		Swallen testes
[truncated: 66 more columns]
